# Supplementary material for: Timing of Dietary Fatty Acids to Optimize Reduced Risk of Type 2 Diabetes Mellitus: Findings from China Health and Nutrition Survey
Source: Nutrients. 2025 Jun 24;17(13):2089. doi: 10.3390/nu17132089 (PMC12250814; doi:10.3390/nu17132089)
Supplement: Supplementary file 1 [file nutrients-17-02089-s001.zip]

Archive with 1 entries (1 files):
- nutrients-3575598-supplementary.pdf
